# Supplementary material for: Why did the pheasant cross the road? Long-term road mortality patterns in relation to management changes
Source: R Soc Open Sci. 2017 Oct 4;4(10):170617. doi: 10.1098/rsos.170617 (PMC5666256; doi:10.1098/rsos.170617)
Supplement: Raw data used for analysis of 2010s roadkill patterns [file rsos170617supp1.xlsx]

## Sheet: Sheet1
Pheasant (1) or not (0)	Pigeon (1) or not (0)	Month (1 = Jan, 12 = Dec)	Year	X	Y	Sex	Regions 1 = E England, E Midlands; 2 = North East, Norht West, Yorkshire and Humberside, West Mdilands, South West, South East; 3 = Scotland and Wales
0	0	2	2016	652363	299966	Male	1
0	0	5	2016	651589	311589	NA	1
0	1	5	2016	651589	311589	NA	1
0	0	6	2016	651566	311620	NA	1
0	0	12	2014	651304	312208	NA	1
0	0	12	2014	651300	312227	NA	1
1	0	3	2016	650645	290655	Male	1
1	0	10	2013	648946	274697	NA	1
1	0	10	2013	648735	274706	NA	1
1	0	10	2013	648526	274763	NA	1
0	0	4	2016	648342	314190	NA	1
0	0	4	2016	648342	314190	NA	1
1	0	10	2013	648332	274803	NA	1
1	0	10	2013	647972	274823	NA	1
1	0	10	2013	647726	274819	NA	1
0	0	4	2014	647686	289674	NA	1
1	0	10	2013	647533	274807	NA	1
0	0	4	2014	647504	289514	NA	1
1	0	10	2013	647327	274770	NA	1
1	0	10	2013	647143	274761	NA	1
1	0	10	2013	646926	274589	NA	1
1	0	10	2013	646784	274503	NA	1
0	0	9	2014	646653	308929	NA	1
1	0	10	2013	646620	274431	NA	1
1	0	10	2013	646412	274376	NA	1
1	0	10	2013	646248	274377	NA	1
1	0	10	2013	646026	274383	NA	1
1	0	11	2015	646025	274384	Male	1
1	0	11	2015	646025	274384	Male	1
0	0	12	2014	645928	308934	NA	1
0	0	12	2014	645928	308934	NA	1
0	0	3	2015	645884	308937	NA	1
1	0	10	2013	645879	274364	NA	1
1	0	10	2013	645788	274354	NA	1
1	0	10	2016	645740	277406	Female	1
1	0	10	2016	645730	276582	Female	1
1	0	10	2013	645693	274332	NA	1
1	0	10	2013	645576	274323	NA	1
1	0	10	2013	645376	274275	NA	1
1	0	10	2013	645303	274265	NA	1
1	0	9	2016	645187	273702	Sex unknown	1
1	0	9	2016	645187	273702	Sex unknown	1
1	0	9	2016	645187	273702	Sex unknown	1
1	0	9	2016	645187	273702	Sex unknown	1
1	0	9	2016	645187	273702	Sex unknown	1
1	0	9	2016	645187	273702	Sex unknown	1
1	0	9	2016	645187	273702	Sex unknown	1
1	0	9	2016	645187	273702	Sex unknown	1
1	0	9	2016	645187	273702	Sex unknown	1
1	0	9	2016	645187	273702	Sex unknown	1
1	0	9	2016	645187	273702	Sex unknown	1
1	0	9	2016	645187	273702	Sex unknown	1
1	0	9	2016	645187	273702	Sex unknown	1
1	0	9	2016	645187	273702	Sex unknown	1
1	0	9	2016	645187	273702	Sex unknown	1
1	0	9	2016	645187	273702	Sex unknown	1
1	0	9	2016	645187	273702	Sex unknown	1
1	0	9	2016	645187	273702	Sex unknown	1
1	0	9	2016	645187	273702	Sex unknown	1
1	0	9	2016	645187	273702	Sex unknown	1
1	0	9	2016	645187	273702	Sex unknown	1
1	0	9	2016	645187	273702	Sex unknown	1
1	0	9	2016	645187	273702	Sex unknown	1
1	0	9	2016	645187	273702	Sex unknown	1
1	0	9	2016	645187	273702	Sex unknown	1
1	0	9	2016	645187	273702	Sex unknown	1
1	0	9	2016	645187	273702	Sex unknown	1
1	0	9	2016	645187	273702	Sex unknown	1
1	0	9	2016	645187	273702	Sex unknown	1
1	0	9	2016	645187	273702	Sex unknown	1
1	0	9	2016	645187	273702	Sex unknown	1
1	0	9	2016	645187	273702	Sex unknown	1
1	0	9	2016	645187	273702	Sex unknown	1
1	0	9	2016	645187	273702	Sex unknown	1
1	0	9	2016	645187	273702	Sex unknown	1
1	0	9	2016	645187	273702	Sex unknown	1
1	0	9	2016	645187	273702	Sex unknown	1
1	0	9	2016	645187	273702	Sex unknown	1
1	0	9	2016	645187	273702	Sex unknown	1
1	0	9	2016	645187	273702	Sex unknown	1
1	0	9	2016	645187	273702	Sex unknown	1
1	0	9	2016	645187	273702	Sex unknown	1
1	0	9	2016	645187	273702	Sex unknown	1
1	0	9	2016	645187	273702	Sex unknown	1
1	0	9	2016	645187	273702	Sex unknown	1
1	0	9	2016	645187	273702	Sex unknown	1
1	0	9	2016	645187	273702	Sex unknown	1
1	0	9	2016	645187	273702	Sex unknown	1
1	0	9	2016	645187	273702	Sex unknown	1
1	0	9	2016	645187	273702	Sex unknown	1
1	0	9	2016	645187	273702	Sex unknown	1
1	0	9	2016	645187	273702	Sex unknown	1
1	0	9	2016	645187	273702	Sex unknown	1
1	0	9	2016	645187	273702	Sex unknown	1
1	0	10	2013	645178	274256	NA	1
1	0	11	2016	645057	272895	Sex unknown	1
1	0	11	2016	645057	272895	Sex unknown	1
1	0	11	2016	645057	272895	Sex unknown	1
1	0	11	2016	645057	272895	Sex unknown	1
1	0	11	2016	645009	290078	Male	1
1	0	10	2013	644983	274229	NA	1
0	0	10	2016	644926	270608	NA	1
0	0	6	2016	644906	268086	NA	1
1	0	10	2013	644874	274227	NA	1
1	0	10	2013	644740	274217	NA	1
1	0	10	2013	644609	274251	NA	1
1	0	11	2016	644540	257978	NA	1
1	0	10	2013	644532	274283	NA	1
1	0	5	2016	644501	277977	Male	1
0	0	9	2016	644440	258064	NA	1
1	0	10	2016	644333	258150	NA	1
1	0	10	2016	644320	265034	Male	1
1	0	10	2016	644020	265513	Male	1
1	0	11	2016	643837	258491	Female	1
1	0	12	2016	643117	258897	NA	1
0	1	11	2016	642810	259067	NA	1
1	0	8	2016	642600	272700	NA	1
0	0	6	2016	642534	291159	NA	1
1	0	6	2016	642160	289234	Male	1
1	0	5	2016	642090	291391	Male	1
0	1	8	2016	641645	259625	NA	1
0	0	2	2015	641420	311657	NA	1
0	1	10	2016	641262	260216	NA	1
0	1	10	2016	641150	260381	NA	1
0	1	8	2016	640934	260647	NA	1
1	0	5	2016	640694	292316	Male	1
0	0	9	2013	640582	277002	NA	1
0	1	9	2016	640181	261063	NA	1
1	0	6	2015	639986	273883	NA	1
0	1	8	2016	639936	261334	NA	1
0	0	3	2016	639381	276013	NA	1
0	0	8	2016	639196	261427	NA	1
0	1	8	2016	639100	276300	NA	1
0	1	9	2014	638789	277207	NA	1
0	1	3	2014	638656	267178	NA	1
1	0	3	2014	638656	267178	NA	1
1	0	3	2014	638656	267178	NA	1
1	0	3	2014	638656	267178	NA	1
1	0	3	2014	638656	267178	NA	1
1	0	3	2014	638656	267178	NA	1
1	0	3	2014	638656	267178	NA	1
1	0	3	2014	638656	267178	NA	1
1	0	3	2014	638656	267178	NA	1
1	0	3	2014	638656	267178	NA	1
1	0	3	2014	638656	267178	NA	1
1	0	3	2014	638656	267178	NA	1
1	0	3	2014	638656	267178	NA	1
1	0	3	2014	638656	267178	NA	1
1	0	3	2014	638656	267178	NA	1
1	0	3	2014	638656	267178	NA	1
0	0	1	2017	638563	262207	NA	1
0	1	10	2016	638306	265872	NA	1
0	0	10	2013	637315	260347	NA	1
1	0	5	2016	637215	309915	Female	1
1	0	12	2016	636800	260500	Female	1
1	0	1	2016	636798	309905	Male	1
1	0	1	2015	636796	309907	NA	1
0	0	9	2016	636300	260200	NA	1
0	0	9	2013	635684	303441	NA	1
0	0	9	2013	635684	303441	NA	1
0	1	9	2013	635684	303441	NA	1
0	1	9	2013	635684	303441	NA	1
1	0	9	2016	634776	259578	Male	1
0	1	1	2015	634674	145869	NA	2
0	1	7	2016	634234	258714	NA	1
1	0	3	2016	634227	299951	Male	1
0	0	7	2016	634200	259100	NA	1
1	0	2	2016	633647	300429	Male	1
0	1	9	2016	633517	258043	NA	1
0	0	9	2015	633431	310131	NA	1
0	0	12	2014	633300	323000	Female	1
1	0	12	2016	632481	257640	Male	1
0	0	5	2015	631891	309244	NA	1
0	0	9	2016	631487	256552	NA	1
0	0	7	2016	631428	256862	NA	1
0	0	10	2016	630775	292988	NA	1
0	1	8	2016	630179	260819	NA	1
0	1	8	2016	630179	260819	NA	1
0	1	8	2016	630179	260819	NA	1
0	0	8	2016	630179	260819	NA	1
0	0	8	2016	630179	260819	NA	1
0	0	8	2016	630179	260819	NA	1
0	0	2	2016	630117	254665	NA	1
0	0	5	2016	629679	293990	NA	1
1	0	3	2016	628567	308607	Male	1
1	0	3	2016	628567	308607	Male	1
1	0	9	2014	626329	276171	Male	1
0	0	6	2016	626024	305737	NA	1
0	0	12	2015	624746	305969	NA	1
1	0	5	2015	624605	305840	NA	1
1	0	2	2013	623539	337044	NA	1
0	1	9	2013	623492	322441	NA	1
1	0	9	2013	623492	322441	NA	1
0	1	8	2016	622767	251004	NA	1
0	1	8	2016	622681	308348	NA	1
0	1	9	2013	622158	301977	NA	1
0	1	8	2013	622016	337083	NA	1
1	0	7	2015	621990	149707	NA	2
1	0	7	2015	621990	149707	NA	2
0	0	1	2013	621969	337375	NA	1
1	0	3	2015	621609	317473	Male	1
0	0	9	2015	621330	303661	NA	1
0	1	9	2015	621330	303661	NA	1
0	1	9	2013	621099	334186	NA	1
0	0	9	2013	621099	334186	NA	1
0	0	5	2015	620940	306681	NA	1
0	0	3	2015	620500	331500	Male	1
0	0	8	2014	620500	332000	Male	1
1	0	5	2015	619926	306123	NA	1
1	0	5	2015	619926	306123	NA	1
1	0	5	2015	619926	306123	NA	1
1	0	2	2013	619407	315927	NA	1
0	0	2	2014	618856	272534	Male	1
1	0	10	2016	618626	287772	Male	1
1	0	10	2016	618626	287772	Male	1
0	0	9	2013	618507	287404	NA	1
0	0	10	2013	618443	305513	NA	1
0	0	9	2013	618395	287143	NA	1
0	0	3	2016	618200	313177	Female	1
1	0	11	2015	618200	314951	Male	1
0	0	10	2013	618198	305831	NA	1
1	0	1	2015	617857	304793	NA	1
1	0	2	2014	617846	221289	Male	1
1	0	12	2015	617504	304503	Female	1
0	0	10	2013	617478	159975	NA	2
0	0	2	2016	617299	315386	Male	1
0	1	11	2015	617297	315161	NA	1
0	0	3	2014	617296	241244	NA	1
0	0	10	2013	616630	159544	NA	2
1	0	11	2014	616312	228592	NA	1
0	1	9	2013	616018	319402	NA	1
0	0	6	2016	615959	316090	NA	1
0	1	9	2013	615794	315337	NA	1
0	0	6	2016	615584	314586	NA	1
0	0	7	2015	615211	155233	NA	2
0	0	7	2015	615211	155233	NA	2
0	0	7	2016	615074	239803	NA	1
1	0	5	2015	614991	303060	NA	1
1	0	2	2013	614718	341050	NA	1
0	1	9	2013	614566	157417	NA	2
0	1	7	2015	614507	155907	NA	2
1	0	5	2015	614185	302790	NA	1
1	0	3	2016	614037	311013	Male	1
0	1	7	2015	613941	156519	NA	2
0	0	9	2013	613926	323118	NA	1
0	0	8	2015	613874	152040	NA	2
1	0	1	2013	613667	329563	NA	1
1	0	5	2015	612697	301785	NA	1
1	0	5	2015	612637	301488	NA	1
0	0	9	2016	612604	242091	NA	1
0	0	1	2015	612556	301134	NA	1
0	0	3	2014	612130	244937	NA	1
0	0	7	2014	612000	302000	Female	1
0	0	4	2014	611654	300199	Male	1
0	0	1	2015	611489	257306	Male	1
0	1	9	2013	611292	270610	NA	1
0	1	7	2013	611071	239884	NA	1
0	1	7	2015	611024	158399	NA	2
0	0	7	2014	611004	135910	NA	2
1	0	2	2013	610125	331489	NA	1
0	0	7	2013	610016	238027	NA	1
1	0	7	2013	610016	238027	NA	1
0	0	9	2013	609441	298285	NA	1
1	0	9	2013	609235	322772	Female	1
1	0	2	2014	608461	234840	NA	1
1	0	3	2014	608461	234840	NA	1
1	0	3	2014	608461	234840	NA	1
0	1	9	2013	607886	235363	NA	1
0	1	9	2013	606847	235012	NA	1
0	1	3	2014	606815	235180	NA	1
0	1	10	2013	606815	235182	NA	1
0	1	3	2014	606815	235182	NA	1
0	0	1	2015	606600	276100	Male	1
1	0	2	2013	606465	258790	NA	1
1	0	1	2015	606371	296770	NA	1
1	0	1	2015	606371	296770	NA	1
1	0	1	2015	606371	296770	NA	1
1	0	1	2015	606371	296770	NA	1
1	0	1	2015	606371	296770	NA	1
1	0	1	2015	606371	296770	NA	1
1	0	1	2015	606371	296770	NA	1
1	0	1	2015	606371	296770	NA	1
1	0	4	2015	606341	296754	Male	1
1	0	12	2015	606231	313513	Male	1
0	1	3	2014	606111	236715	NA	1
0	0	2	2015	606071	296526	Female	1
0	0	5	2015	605748	296430	NA	1
1	0	9	2013	605735	292822	NA	1
1	0	9	2013	605735	292822	NA	1
1	0	9	2013	605735	292822	NA	1
0	0	5	2015	605317	296137	Female	1
0	1	10	2013	605256	245538	NA	1
0	1	2	2014	605256	245538	NA	1
1	0	2	2014	605256	245538	NA	1
1	0	3	2014	605256	245538	NA	1
1	0	3	2014	605044	295977	NA	1
1	0	3	2014	605044	295977	NA	1
1	0	3	2014	605044	295977	NA	1
1	0	3	2014	605044	295977	NA	1
1	0	3	2014	605044	295977	NA	1
1	0	3	2014	605044	295977	NA	1
1	0	3	2014	605044	295977	NA	1
0	1	9	2013	604996	238637	NA	1
0	1	10	2013	604993	238661	NA	1
1	0	4	2015	604974	295941	Male	1
0	1	9	2013	604861	238978	NA	1
0	1	9	2013	604861	238978	NA	1
0	1	9	2013	604829	320546	NA	1
0	1	10	2013	604764	245328	NA	1
0	1	2	2014	604759	245331	NA	1
0	1	2	2014	604759	245331	NA	1
0	0	5	2015	604727	295874	NA	1
1	0	3	2014	604448	295817	NA	1
1	0	3	2014	604448	295817	NA	1
1	0	3	2014	604448	295817	NA	1
1	0	3	2014	604448	295817	NA	1
1	0	3	2014	604448	295817	NA	1
1	0	3	2014	604448	295817	NA	1
0	1	2	2014	604388	239435	NA	1
0	0	1	2015	603911	295629	NA	1
1	0	1	2015	603902	295613	Male	1
1	0	1	2015	603902	295613	Female	1
0	0	1	2015	603890	281475	Female	1
0	0	2	2015	603862	295572	NA	1
0	0	2	2015	603862	295572	NA	1
1	0	2	2015	603862	295572	NA	1
1	0	2	2015	603862	295572	NA	1
1	0	2	2015	603862	295572	NA	1
1	0	2	2015	603862	295572	NA	1
0	1	10	2013	603843	240310	NA	1
0	0	3	2014	603843	240310	NA	1
0	1	10	2013	603842	240308	NA	1
1	0	3	2014	603842	240308	NA	1
0	1	7	2014	603676	321794	NA	1
1	0	8	2015	603618	295334	NA	1
1	0	12	2015	603585	313540	Male	1
1	0	2	2014	603476	240704	NA	1
1	0	2	2014	603476	240704	NA	1
1	0	2	2014	603414	240775	NA	1
1	0	3	2014	603414	240775	Female	1
0	1	8	2013	603374	244094	NA	1
0	1	8	2013	603374	244094	NA	1
0	1	8	2013	603374	244094	NA	1
0	0	3	2014	603365	244118	NA	1
0	0	3	2014	603361	244137	NA	1
0	0	3	2014	603361	244137	NA	1
0	1	10	2013	603361	244137	NA	1
0	1	10	2013	603361	244137	NA	1
0	1	10	2013	603361	244137	NA	1
0	1	10	2013	603361	244137	NA	1
0	1	2	2014	603361	244137	NA	1
1	0	11	2013	603361	244137	NA	1
1	0	2	2014	603361	244137	Female	1
1	0	3	2014	603361	244137	NA	1
0	1	9	2013	603359	244168	NA	1
0	1	9	2013	603359	244168	NA	1
0	1	9	2013	603359	244168	NA	1
0	1	9	2013	603359	244168	NA	1
0	1	10	2013	603346	244193	NA	1
0	1	10	2013	603346	244193	NA	1
0	1	10	2013	603346	244193	NA	1
1	0	1	2015	603342	294592	NA	1
1	0	1	2015	603342	294592	NA	1
1	0	1	2015	603342	294592	NA	1
0	1	9	2013	603304	244322	NA	1
0	1	9	2013	603304	244322	NA	1
1	0	3	2014	603234	243838	NA	1
1	0	10	2013	603225	243841	NA	1
1	0	2	2014	603225	243841	NA	1
1	0	3	2014	603225	243841	NA	1
1	0	10	2013	603209	243844	NA	1
1	0	9	2014	603197	281576	Male	1
0	0	9	2014	603103	329312	Male	1
1	0	10	2013	602926	243849	NA	1
1	0	4	2015	602678	293201	Male	1
0	1	3	2015	602549	343856	NA	1
0	0	11	2016	602519	292961	NA	1
1	0	1	2015	602488	292888	NA	1
1	0	1	2015	602488	292888	NA	1
1	0	1	2015	602488	292888	NA	1
1	0	9	2013	602435	243675	NA	1
0	0	8	2015	602267	119793	NA	2
1	0	10	2013	602109	243512	NA	1
1	0	5	2015	601955	261722	Male	1
0	0	2	2015	601782	324250	NA	1
1	0	4	2015	601290	291504	Male	1
1	0	5	2015	601135	261708	Male	1
0	0	5	2015	601081	290896	NA	1
0	0	5	2015	600950	290719	NA	1
0	0	5	2015	600950	290719	NA	1
0	0	8	2013	600748	290484	NA	1
1	0	5	2015	600452	290185	NA	1
1	0	5	2015	600411	290185	NA	1
0	0	9	2013	600155	314532	NA	1
0	0	5	2015	600103	289828	NA	1
0	0	5	2015	600103	289828	NA	1
0	1	7	2015	599976	159773	NA	2
0	0	4	2015	599585	289611	NA	1
0	0	2	2015	599540	312378	NA	1
0	0	5	2015	599056	289436	NA	1
0	1	7	2014	598296	289011	NA	1
0	0	5	2015	598287	289090	NA	1
0	1	7	2014	597174	288811	NA	1
1	0	1	2015	596893	288732	NA	1
1	0	9	2014	596425	282018	Female	1
0	0	9	2013	595412	158918	NA	2
0	0	9	2013	595412	158918	NA	2
0	0	9	2013	595412	158918	NA	2
0	0	2	2015	595311	287991	NA	1
0	0	7	2015	595035	158963	NA	2
0	0	7	2013	594766	225107	NA	1
1	0	7	2013	594766	225107	NA	1
0	0	7	2015	594069	159047	NA	2
1	0	5	2015	593851	270419	Female	1
0	0	4	2015	593410	313016	NA	1
0	1	11	2014	593392	336738	NA	1
0	0	5	2015	593300	271222	Male	1
1	0	5	2015	593300	271222	Male	1
0	0	7	2013	593222	186726	NA	1
0	1	9	2013	592980	140008	NA	2
0	0	5	2014	592751	120778	NA	2
1	0	5	2015	592309	286558	NA	1
1	0	9	2014	591824	282179	Male	1
0	0	4	2014	591592	187400	NA	1
0	0	4	2014	591527	187393	NA	1
0	0	9	2013	591369	330612	NA	1
1	0	7	2015	591315	342733	NA	1
1	0	5	2015	590982	275265	Female	1
1	0	10	2015	590284	286796	Male	1
1	0	1	2014	590095	332967	Female	1
1	0	5	2015	590026	277659	Female	1
1	0	5	2015	590026	277659	Male	1
0	1	9	2013	589728	127664	NA	2
0	0	8	2016	589683	334958	NA	1
0	1	7	2014	589486	274252	NA	1
1	0	5	2015	589293	285320	NA	1
0	1	9	2015	589240	344012	NA	1
0	0	6	2016	589197	344009	NA	1
0	0	12	2014	588773	274638	NA	1
0	1	7	2014	588300	284100	NA	1
1	0	11	2014	588271	263383	NA	1
1	0	5	2015	587952	285342	NA	1
0	0	8	2013	587930	152677	NA	2
0	0	3	2015	587801	310187	NA	1
1	0	2	2016	587580	151489	NA	2
1	0	12	2015	587502	285444	Female	1
1	0	12	2015	587502	285444	Female	1
1	0	12	2015	587502	285444	Female	1
1	0	12	2015	587502	285444	Female	1
1	0	12	2015	587502	285444	Female	1
1	0	12	2015	587502	285444	Female	1
1	0	12	2015	587502	285444	Female	1
0	1	7	2014	587400	283700	NA	1
0	1	7	2014	587297	282175	NA	1
0	1	8	2014	587054	282559	NA	1
0	1	5	2016	587012	283743	NA	1
0	1	5	2016	587012	283743	NA	1
0	0	3	2015	587011	282651	Female	1
0	0	3	2014	586845	282080	NA	1
0	1	8	2014	586726	278189	NA	1
0	0	7	2014	586725	277907	NA	1
0	0	12	2014	586723	277505	NA	1
0	0	7	2014	586699	276768	NA	1
1	0	7	2014	586699	276768	Female	1
1	0	7	2014	586699	276768	Female	1
1	0	7	2014	586698	272751	Female	1
0	0	7	2014	586673	278882	NA	1
1	0	7	2014	586671	276396	Female	1
1	0	7	2014	586668	276346	Female	1
1	0	12	2015	586518	309903	Male	1
1	0	7	2014	586517	281059	Female	1
1	0	3	2015	586460	280830	Male	1
0	1	8	2016	586455	132816	NA	2
0	1	8	2015	586437	280280	NA	1
0	1	5	2016	586432	285001	NA	1
0	0	9	2014	586317	274425	NA	1
0	0	9	2014	586317	274425	NA	1
0	0	9	2014	586317	274425	NA	1
1	0	9	2014	586317	274425	NA	1
1	0	9	2014	586317	274425	NA	1
1	0	9	2014	586317	274425	NA	1
1	0	9	2014	586317	274425	NA	1
1	0	9	2014	586317	274425	NA	1
0	0	3	2014	586302	274105	NA	1
0	0	3	2014	586302	274105	NA	1
0	0	3	2014	586302	274105	NA	1
1	0	3	2014	586302	274105	NA	1
1	0	3	2014	586302	274105	NA	1
1	0	3	2014	586302	274105	NA	1
1	0	3	2014	586302	274105	NA	1
1	0	3	2014	586302	274105	NA	1
1	0	3	2014	586302	274105	NA	1
1	0	3	2014	586302	274105	NA	1
1	0	3	2014	586302	274105	NA	1
1	0	3	2014	586302	274105	NA	1
1	0	3	2014	586302	274105	NA	1
1	0	3	2014	586302	274105	NA	1
1	0	3	2014	586302	274105	NA	1
0	1	7	2014	586168	282272	NA	1
1	0	4	2015	586152	284810	Male	1
0	1	10	2016	586125	112030	NA	2
1	0	3	2015	585758	309823	NA	1
1	0	4	2015	585690	284278	Female	1
1	0	9	2016	585403	268274	Male	1
1	0	1	2015	585355	283645	NA	1
1	0	7	2014	585353	279405	Female	1
0	1	11	2016	585350	111704	NA	2
1	0	1	2015	585283	282654	NA	1
1	0	11	2014	585081	320915	NA	1
1	0	7	2016	584730	281567	NA	1
1	0	4	2015	584301	288214	Male	1
0	0	5	2015	584288	281253	NA	1
1	0	3	2016	584144	206613	Male	1
1	0	3	2015	583844	280934	Female	1
1	0	3	2015	583844	280934	Female	1
1	0	3	2015	583844	280934	Male	1
1	0	3	2015	583844	280934	Male	1
0	1	10	2016	583678	111390	NA	2
0	1	7	2013	583472	216038	NA	1
0	1	7	2013	583472	216038	NA	1
0	0	3	2014	582937	213096	NA	1
0	0	10	2016	582553	109508	NA	2
0	0	7	2013	582399	213281	NA	1
0	0	7	2013	582399	213281	NA	1
0	1	7	2013	582399	213281	NA	1
0	1	7	2013	582399	213281	NA	1
0	1	7	2013	582399	213281	NA	1
0	1	7	2013	582399	213281	NA	1
0	0	4	2014	582337	279993	NA	1
0	0	8	2015	582191	280754	NA	1
0	0	9	2014	582161	314068	NA	1
0	0	5	2015	582026	280598	NA	1
0	0	5	2015	582026	280598	NA	1
1	0	5	2015	582026	280598	NA	1
0	0	3	2015	581527	279444	NA	1
1	0	5	2015	581436	280134	NA	1
1	0	5	2015	581436	280134	NA	1
1	0	5	2015	581436	280134	NA	1
1	0	3	2015	581400	280028	Female	1
1	0	3	2015	581400	280028	Male	1
0	0	11	2016	580960	112729	Male	2
1	0	7	2013	580548	212676	NA	1
1	0	2	2016	580455	156632	NA	2
1	0	5	2015	580185	278464	NA	1
0	0	7	2016	579769	113130	NA	2
1	0	5	2015	579501	278036	NA	1
0	1	7	2013	579433	212045	NA	1
0	1	7	2013	579433	212045	NA	1
1	0	7	2013	579433	212045	NA	1
1	0	7	2013	579433	212045	NA	1
0	0	5	2015	579288	277884	NA	1
1	0	3	2015	579238	277856	Male	1
1	0	3	2015	579238	277856	Male	1
0	0	5	2015	578816	277610	NA	1
1	0	5	2015	578816	277610	NA	1
1	0	5	2015	578816	277610	NA	1
1	0	5	2015	578816	277610	NA	1
1	0	5	2015	578815	277613	NA	1
1	0	5	2015	578815	277613	NA	1
1	0	5	2015	578815	277613	NA	1
0	0	1	2015	578811	277609	NA	1
1	0	1	2015	578811	277609	NA	1
0	0	12	2015	578707	326306	NA	1
0	0	9	2013	578590	147726	NA	2
1	0	2	2013	578208	122428	Male	2
0	1	6	2016	578170	288132	NA	1
0	0	5	2015	577399	276813	NA	1
1	0	3	2015	577014	276600	Male	1
1	0	4	2015	576670	276430	Male	1
0	0	11	2016	576665	110824	NA	2
0	0	3	2016	576568	130391	NA	2
0	1	4	2016	576480	130441	NA	2
1	0	9	2013	575966	312543	Female	1
0	0	10	2016	575904	120016	NA	2
1	0	10	2016	575617	291030	Male	1
1	0	10	2013	575330	305320	NA	1
1	0	10	2013	575330	305320	NA	1
0	0	7	2016	575290	126145	NA	2
0	1	9	2013	575219	305307	NA	1
1	0	9	2013	575139	135971	NA	2
0	1	9	2013	574938	148690	NA	2
1	0	5	2015	574868	275510	NA	1
0	0	10	2013	574585	155857	NA	2
0	0	4	2015	574483	275229	NA	1
0	0	12	2016	574421	108701	NA	2
0	1	10	2013	574339	137511	NA	2
1	0	9	2013	573298	314718	Male	1
0	0	8	2014	573238	284273	NA	1
0	1	9	2013	573197	158184	NA	2
1	0	1	2014	573040	277693	NA	1
1	0	11	2014	572986	276663	NA	1
1	0	11	2014	572986	276663	NA	1
1	0	12	2015	572847	309824	Male	1
1	0	10	2013	572763	140125	NA	2
1	0	5	2015	572737	273977	NA	1
0	1	3	2015	572522	285032	NA	1
0	1	9	2013	572264	151774	NA	2
1	0	5	2015	572041	273278	NA	1
0	0	7	2014	571823	290632	Female	1
0	0	5	2016	571764	289939	NA	1
0	1	9	2013	571546	153209	NA	2
0	0	9	2013	571384	144479	NA	2
1	0	5	2015	571100	272511	NA	1
0	0	9	2013	570653	148130	NA	2
1	0	12	2015	570407	271310	Male	1
1	0	4	2015	570345	271239	Female	1
1	0	9	2015	569889	328181	Female	1
0	0	2	2015	569201	270483	NA	1
1	0	6	2016	568993	290716	Male	1
0	0	5	2015	568923	269242	NA	1
0	0	9	2013	568737	256619	NA	1
0	0	2	2015	568640	113685	NA	2
1	0	10	2016	568465	134736	Female	2
0	0	5	2015	568366	268185	NA	1
0	1	2	2016	568244	335303	NA	1
0	0	5	2016	568059	112987	NA	2
0	0	10	2016	567912	135262	NA	2
1	0	7	2013	567846	202243	NA	1
1	0	10	2016	567810	137427	Female	2
0	1	7	2014	567594	291886	NA	1
1	0	6	2016	567481	305686	Female	1
1	0	6	2016	567481	305686	Male	1
0	1	10	2013	567370	149834	NA	2
0	0	7	2015	566578	170177	NA	2
0	0	6	2016	566430	298055	NA	1
0	1	9	2013	566255	151444	NA	2
0	1	9	2013	566255	151445	NA	2
0	1	9	2013	566255	151446	NA	2
0	1	9	2013	566255	151447	NA	2
0	1	9	2013	565126	263332	NA	1
0	1	9	2013	564764	148168	NA	2
0	0	5	2016	564661	304060	Male	1
0	0	5	2016	564661	304060	Male	1
0	0	6	2014	564289	105215	NA	2
0	0	6	2014	564289	105215	NA	2
0	0	6	2014	564289	105215	NA	2
0	1	6	2014	564289	105215	NA	2
0	1	6	2014	564289	105215	NA	2
1	0	12	2015	564036	313133	Male	1
0	1	8	2013	563549	150047	NA	2
0	1	9	2013	562958	148439	NA	2
0	0	6	2016	562711	112159	NA	2
0	1	8	2013	561942	149193	NA	2
0	1	8	2013	561942	149193	NA	2
0	0	6	2014	561814	102651	Male	2
1	0	6	2016	561221	292477	Male	1
0	1	9	2013	561113	158404	NA	2
0	0	9	2013	561004	147932	NA	2
0	0	7	2014	560848	99782	NA	2
0	0	9	2014	560148	99608	NA	2
1	0	11	2016	560025	221648	NA	1
0	0	9	2014	559905	101023	NA	2
0	0	8	2014	559904	101018	NA	2
0	0	6	2015	559904	107822	NA	2
0	0	7	2014	559879	101109	NA	2
0	1	9	2013	559717	139741	NA	2
0	0	1	2015	559585	172712	NA	2
0	0	6	2015	559291	112699	NA	2
0	0	6	2015	558999	109063	NA	2
0	0	8	2015	558998	109076	NA	2
1	0	9	2013	558756	187621	Male	2
0	1	8	2015	558756	319215	NA	1
0	0	3	2015	558599	260967	NA	1
0	0	7	2014	558584	109117	NA	2
0	0	7	2014	558572	109131	NA	2
0	0	4	2015	558532	103358	NA	2
0	0	6	2014	558522	109185	NA	2
0	0	6	2015	558471	109207	NA	2
0	0	7	2014	558368	109249	NA	2
0	0	5	2015	558327	105110	NA	2
0	0	3	2015	558312	260504	NA	1
0	0	8	2014	558244	105699	NA	2
0	1	8	2014	558244	105699	NA	2
0	1	8	2014	558244	105699	NA	2
0	0	6	2014	558221	109279	NA	2
0	0	7	2014	558197	109280	NA	2
0	0	8	2014	558062	109339	NA	2
0	0	7	2014	558053	104528	NA	2
0	0	7	2015	558037	189363	NA	2
0	0	7	2014	557986	104591	NA	2
1	0	5	2015	557832	259662	NA	1
0	0	9	2014	557734	105335	NA	2
1	0	5	2013	557678	110231	Female	2
0	1	9	2013	557664	189819	NA	2
0	1	9	2013	557664	189819	NA	2
0	1	9	2013	557664	189819	NA	2
0	1	9	2013	557664	189819	NA	2
0	1	9	2013	557664	189819	NA	2
0	1	9	2013	557664	189819	NA	2
1	0	10	2016	557504	145101	Female	2
0	0	4	2014	557404	257484	NA	1
1	0	4	2015	557328	256958	Male	1
0	1	7	2014	556964	111178	NA	2
0	0	6	2016	556823	111223	NA	2
0	0	5	2015	556799	255578	NA	1
0	1	12	2014	556798	104789	NA	2
0	0	2	2015	556554	255422	NA	1
0	1	9	2013	556461	158153	NA	2
1	0	6	2016	556155	316285	Male	1
1	0	5	2016	556098	287991	Female	1
0	1	8	2014	556008	110624	NA	2
0	0	8	2015	555756	104759	NA	2
0	0	10	2016	555724	278275	NA	1
0	1	7	2015	555579	193655	NA	2
0	0	7	2014	555566	110135	NA	2
0	1	5	2015	555042	109703	NA	2
1	0	9	2016	554734	283771	Male	1
1	0	9	2016	554734	283771	Male	1
1	0	9	2016	554734	283771	Male	1
1	0	9	2016	554734	283771	Male	1
0	1	9	2014	554677	104863	NA	2
0	0	6	2015	554165	109013	NA	2
1	0	5	2015	553773	252980	NA	1
1	0	5	2015	553773	252980	NA	1
1	0	5	2015	553773	252980	NA	1
0	1	9	2013	553706	167416	NA	2
0	1	7	2015	553471	195501	NA	1
0	1	9	2013	553023	158383	NA	2
0	0	8	2016	553001	167506	NA	2
0	1	10	2016	552882	224687	NA	1
0	1	6	2014	552863	105131	NA	2
0	1	10	2016	552790	224524	NA	1
1	0	10	2014	552710	251590	Male	1
1	0	10	2014	552710	251590	Male	1
1	0	3	2016	552647	276545	NA	1
0	0	6	2016	552636	106872	NA	2
0	0	7	2014	552543	291675	NA	1
1	0	12	2014	552390	105230	Male	2
1	0	4	2015	552384	250520	Female	1
0	1	7	2015	552350	223963	NA	1
0	0	8	2015	552285	106372	NA	2
0	0	7	2015	552232	231954	NA	1
0	1	9	2013	552226	152157	NA	2
1	0	4	2015	552105	105348	NA	2
0	0	4	2016	551988	105415	NA	2
1	0	10	2016	551747	105547	NA	1
0	0	8	2014	551306	106504	NA	2
0	1	9	2014	551283	105810	NA	2
1	0	9	2013	551191	217757	Female	1
0	1	8	2015	551189	112700	NA	2
0	1	11	2016	551154	221650	NA	1
1	0	7	2015	550955	220335	NA	1
0	1	9	2013	550935	154683	NA	2
0	0	10	2016	550924	237473	NA	1
0	1	10	2016	550924	237473	NA	1
1	0	4	2015	550919	237486	Female	1
1	0	4	2015	550919	237486	Female	1
0	0	10	2016	550912	360110	NA	1
0	0	7	2015	550883	234640	NA	1
0	1	9	2014	550864	106092	NA	2
1	0	9	2014	550864	106092	NA	2
1	0	5	2015	550864	234715	NA	1
0	0	7	2015	550838	236669	NA	1
0	1	8	2015	550834	106131	NA	2
1	0	4	2015	550800	106300	NA	2
0	0	7	2015	550796	235290	NA	1
1	0	10	2016	550790	106296	NA	1
0	1	8	2014	550776	106425	NA	2
0	0	8	2014	550776	106425	NA	2
0	1	5	2013	550775	106416	NA	2
0	0	4	2015	550738	220009	NA	1
0	0	7	2015	550732	238312	NA	1
0	1	9	2014	550699	106639	NA	2
0	0	6	2014	550692	106650	NA	2
0	1	6	2014	550692	106650	NA	2
0	1	9	2014	550673	106678	NA	2
0	0	8	2014	550647	106694	NA	2
1	0	8	2014	550636	215328	NA	1
0	0	3	2016	550600	244752	NA	1
0	0	10	2016	550598	158780	NA	2
0	1	6	2016	550533	161028	NA	2
1	0	1	2016	550529	160026	Female	2
0	0	5	2016	550528	161015	NA	2
0	1	7	2015	550506	168243	NA	2
1	0	9	2013	550470	241379	NA	1
1	0	9	2013	550470	241379	NA	1
1	0	9	2013	550470	241379	NA	1
1	0	9	2013	550470	241379	NA	1
0	0	12	2015	550404	241619	NA	1
0	0	5	2015	550381	106922	NA	2
0	0	7	2015	550381	241789	NA	1
0	0	4	2015	550360	240673	NA	1
0	0	5	2015	550358	106949	NA	2
1	0	12	2014	550355	239190	Male	1
0	1	12	2013	550335	106978	NA	2
0	1	7	2013	550334	163103	NA	2
0	0	7	2014	550312	300840	NA	1
1	0	9	2013	550298	239682	NA	1
1	0	9	2013	550286	239715	NA	1
1	0	9	2013	550285	239732	NA	1
1	0	9	2013	550281	239784	NA	1
1	0	9	2013	550279	239896	NA	1
1	0	9	2013	550278	239844	NA	1
0	1	9	2016	550277	162488	NA	2
1	0	9	2013	550277	239761	NA	1
1	0	9	2013	550275	239821	NA	1
1	0	9	2013	550273	239853	NA	1
0	0	8	2015	550260	107050	NA	2
0	0	7	2015	550248	214520	NA	1
0	0	6	2016	550220	107071	NA	2
0	0	5	2015	550217	107079	NA	2
0	0	7	2015	550137	213927	NA	1
0	0	9	2013	550133	179422	NA	2
0	1	11	2013	550124	161679	NA	2
0	0	9	2013	549995	158532	NA	2
0	1	7	2015	549893	212480	NA	1
0	0	8	2014	549888	99248	NA	2
0	0	5	2016	549708	107316	NA	2
0	1	9	2015	549697	161599	NA	2
1	0	9	2014	549606	107379	NA	2
1	0	4	2015	549571	155757	NA	2
0	1	12	2014	549549	107420	NA	2
0	0	10	2016	549538	156698	NA	2
0	0	7	2014	549536	107425	NA	2
1	0	9	2013	549530	152204	NA	2
0	0	9	2016	549530	156894	NA	2
0	0	9	2016	549530	156914	NA	2
0	0	5	2015	549526	156878	NA	2
0	0	5	2015	549526	156878	NA	2
0	0	5	2015	549526	156878	NA	2
0	0	7	2014	549500	162200	NA	2
0	0	10	2016	549482	169962	NA	2
1	0	9	2014	549437	107477	NA	2
1	0	9	2014	549437	107477	NA	2
0	1	8	2014	549434	107473	NA	2
1	0	5	2016	549428	107477	NA	2
0	0	12	2013	549404	107491	NA	2
1	0	4	2015	549400	156700	Female	2
1	0	12	2015	549384	156714	NA	2
0	1	8	2014	549378	107499	NA	2
0	1	8	2014	549370	107499	NA	2
1	0	9	2014	549366	107498	NA	2
1	0	9	2014	549366	107498	NA	2
0	0	7	2015	549357	155644	NA	2
1	0	5	2016	549324	107529	NA	2
0	1	9	2014	549319	107533	NA	2
0	0	5	2014	549312	146781	NA	2
0	1	7	2015	549265	210585	NA	1
1	0	7	2015	549265	210585	Male	1
0	0	7	2014	549255	107557	NA	2
0	0	6	2016	549200	162700	NA	2
1	0	7	2014	549165	107605	NA	2
1	0	1	2015	549128	107631	NA	2
1	0	1	2015	549128	107631	NA	2
0	0	5	2015	549050	247345	NA	1
1	0	2	2016	549018	156622	NA	2
0	0	8	2014	548918	107730	NA	2
0	0	6	2014	548854	107773	NA	2
0	0	6	2014	548854	107773	NA	2
0	1	7	2014	548843	107790	NA	2
0	1	8	2014	548812	107802	NA	2
0	1	8	2014	548812	107802	NA	2
0	1	8	2014	548812	107802	NA	2
0	0	8	2014	548812	107802	NA	2
0	1	9	2014	548811	107807	NA	2
0	1	9	2014	548811	107807	NA	2
1	0	12	2014	548805	107806	NA	2
0	1	9	2014	548804	107810	NA	2
0	0	6	2014	548746	107846	NA	2
0	0	5	2016	548732	107859	NA	2
0	1	7	2014	548614	107925	NA	2
1	0	12	2014	548539	107964	NA	2
0	1	7	2015	548491	209291	NA	1
0	0	7	2014	548412	108010	NA	2
1	0	4	2015	548350	202846	Male	1
1	0	10	2014	548320	108040	NA	2
1	0	10	2014	548320	108040	NA	2
1	0	4	2015	548298	108041	NA	2
0	0	7	2015	548294	203783	NA	1
1	0	4	2016	548278	108047	NA	2
1	0	10	2016	548228	108056	NA	1
0	0	7	2016	548206	108056	NA	1
1	0	4	2015	548147	108058	NA	2
1	0	12	2016	548104	139168	NA	2
0	1	4	2015	548003	201948	NA	1
1	0	5	2015	547980	108062	NA	2
1	0	12	2014	547902	108071	NA	2
0	0	7	2015	547858	205703	NA	1
0	0	8	2014	547846	108071	NA	2
0	1	8	2014	547846	108071	NA	2
0	1	7	2015	547845	207448	NA	1
1	0	9	2014	547743	108065	NA	2
1	0	9	2014	547743	108065	NA	2
0	0	8	2015	547390	320990	NA	1
0	1	10	2014	547312	255671	NA	1
0	0	8	2016	547107	155100	NA	2
0	1	9	2016	547000	156000	NA	2
0	0	10	2015	546936	119389	NA	2
0	0	6	2014	546900	108000	NA	2
0	0	6	2015	546810	108103	NA	2
0	1	9	2013	546793	156863	NA	2
0	0	8	2013	546789	108101	NA	2
0	0	7	2015	546724	108104	NA	2
0	0	2	2014	546700	255300	NA	1
1	0	6	2015	546578	108109	NA	2
0	0	5	2014	546577	108109	NA	2
0	0	6	2014	546480	108110	NA	2
0	0	12	2015	546393	100448	NA	2
0	1	8	2014	546178	120926	NA	2
0	0	10	2016	545927	155376	NA	2
0	0	3	2016	545893	155355	NA	2
1	0	10	2016	545874	155349	NA	2
0	0	6	2016	545873	162840	NA	2
1	0	2	2016	545860	155342	NA	2
1	0	2	2016	545860	155342	NA	2
0	1	7	2014	545831	107995	NA	2
0	1	8	2014	545801	107996	NA	2
0	0	7	2016	545588	101921	NA	1
0	0	8	2014	545530	107965	NA	2
1	0	12	2014	545382	249509	NA	1
1	0	12	2014	545382	249509	NA	1
1	0	12	2014	545382	249509	NA	1
0	1	6	2015	545345	107955	NA	2
0	1	6	2015	545253	107951	NA	2
0	0	5	2014	545225	107955	NA	2
1	0	12	2015	545210	245617	NA	1
1	0	12	2015	545210	245617	NA	1
1	0	12	2015	545210	245617	NA	1
0	0	6	2014	545200	107900	NA	2
0	0	6	2014	545200	107900	NA	2
0	0	6	2014	545200	107900	NA	2
0	1	8	2014	545140	107951	NA	2
0	1	9	2014	545034	107952	NA	2
0	0	9	2014	545013	107970	NA	2
0	0	8	2014	544958	101709	NA	2
0	0	8	2013	544784	245210	NA	1
0	0	8	2013	544784	245210	NA	1
0	0	8	2014	544734	107997	NA	2
0	1	6	2015	544716	175226	NA	2
0	0	12	2014	544700	108000	Female	2
1	0	9	2014	544603	108034	NA	2
0	1	5	2014	544602	107535	NA	2
0	0	9	2014	544582	108029	NA	2
0	1	5	2014	544520	107146	NA	2
0	0	9	2013	544471	252434	NA	1
0	0	9	2013	544471	252434	NA	1
0	0	9	2013	544471	252434	NA	1
0	0	5	2015	544409	108519	NA	2
0	0	6	2014	544296	127457	NA	2
0	1	7	2014	544132	108295	NA	2
1	0	10	2013	544130	106730	NA	2
1	0	10	2013	544130	106730	NA	2
0	1	10	2015	543905	178727	NA	2
1	0	4	2015	543882	108531	NA	2
1	0	5	2015	543871	108541	NA	2
0	1	8	2014	543815	103862	NA	2
0	1	12	2014	543721	108652	NA	2
1	0	2	2013	543579	102592	NA	2
0	0	6	2016	543479	164587	NA	2
1	0	7	2015	543432	200918	Female	1
0	1	8	2014	543402	105868	NA	2
1	0	4	2016	542964	154640	NA	2
0	1	9	2016	542953	154628	NA	2
0	1	6	2015	542926	109107	NA	2
1	0	4	2015	542798	154639	Female	2
0	0	5	2016	542717	192785	NA	1
0	1	6	2015	542685	109172	NA	2
0	1	9	2016	542531	154624	NA	2
0	0	2	2013	542504	104146	NA	2
0	0	6	2014	542491	109176	NA	2
1	0	1	2016	542315	154590	NA	2
1	0	4	2016	542313	154588	NA	2
1	0	10	2015	542301	154592	Female	2
1	0	2	2014	542246	256979	NA	1
0	0	9	2013	542097	259535	NA	1
0	0	9	2013	542087	259430	NA	1
0	1	9	2014	542070	255924	NA	1
0	1	9	2014	542070	255924	NA	1
1	0	4	2016	541521	121483	Female	2
0	1	9	2014	541380	109344	NA	2
0	0	3	2014	541360	257612	Female	1
0	0	3	2014	541360	257612	Male	1
0	0	3	2014	541360	257612	Male	1
1	0	8	2015	541300	261487	Female	1
0	0	2	2013	541086	106516	NA	2
1	0	8	2014	540988	109379	NA	2
0	0	10	2015	540982	154062	NA	2
1	0	3	2013	540876	106752	Male	2
0	0	4	2014	540593	255133	NA	1
1	0	2	2013	540492	107180	NA	2
1	0	4	2016	540000	154000	NA	2
1	0	11	2016	540000	154000	NA	2
1	0	11	2016	540000	154000	NA	2
1	0	10	2016	539985	109375	NA	1
0	0	9	2014	539364	262862	Female	1
0	0	6	2014	539178	109361	NA	2
0	0	12	2014	539175	109341	NA	2
0	0	12	2014	539175	109341	NA	2
0	0	12	2014	539175	109341	NA	2
0	0	12	2014	539175	109341	NA	2
0	0	12	2014	539175	109341	NA	2
1	0	12	2014	539175	109341	Male	2
1	0	9	2016	539000	154098	NA	2
1	0	3	2016	538998	154106	NA	2
0	0	7	2014	538884	109291	NA	2
0	0	2	2014	538860	256448	NA	1
0	1	10	2013	538857	257200	NA	1
1	0	6	2016	538201	303269	Female	1
1	0	3	2015	538077	259561	Male	1
1	0	2	2014	537900	252700	NA	1
0	0	4	2015	537500	366900	Female	1
1	0	5	2015	537442	109127	NA	2
0	1	7	2013	537122	177072	NA	2
0	0	4	2014	537100	259600	NA	1
0	0	10	2016	537021	363131	NA	1
0	0	6	2014	536893	109205	NA	2
0	0	6	2014	536893	109205	NA	2
1	0	4	2016	536782	123179	Female	2
0	0	8	2015	536226	152789	NA	2
0	0	6	2014	536208	109068	NA	2
0	0	7	2014	536052	109050	NA	2
1	0	12	2014	535959	152792	Male	2
0	1	6	2014	535844	108975	NA	2
0	0	8	2014	535720	108927	NA	2
0	0	9	2013	535659	200026	Male	2
0	0	8	2016	535481	216052	NA	1
0	1	5	2014	535239	108708	NA	2
0	0	4	2014	535072	255753	NA	1
0	0	12	2013	534916	108819	NA	2
0	1	9	2014	534914	108828	NA	2
0	1	9	2013	534878	249946	NA	1
0	0	6	2014	534740	108768	NA	2
0	1	6	2014	534740	108768	NA	2
1	0	4	2014	534600	244000	NA	1
1	0	11	2016	534477	132357	Unknown	2
0	1	9	2013	534439	244782	NA	1
0	1	2	2013	534392	108658	NA	2
0	1	5	2013	534112	108483	NA	2
0	0	7	2014	534110	108477	NA	2
1	0	3	2016	534055	246025	NA	1
0	0	8	2013	533899	108440	NA	2
0	1	7	2014	533811	108469	NA	2
0	1	7	2014	533806	108469	NA	2
0	0	6	2014	533344	108940	NA	2
0	0	8	2014	533318	108972	NA	2
0	0	6	2016	532922	109262	NA	2
0	0	8	2013	532922	139236	NA	2
0	0	5	2015	532885	240099	NA	1
0	0	10	2013	532608	260134	NA	1
0	0	6	2014	532396	109448	NA	2
0	1	6	2014	532396	109448	NA	2
0	1	2	2013	532168	109556	NA	2
0	0	2	2014	532102	260318	NA	1
0	1	9	2013	531980	178880	NA	2
0	0	5	2016	531900	109600	NA	2
0	1	10	2013	531353	138849	NA	2
0	1	10	2013	531296	138817	NA	2
0	0	5	2015	531276	109470	NA	2
0	0	5	2015	531186	338516	NA	1
1	0	4	2016	530905	146006	NA	2
0	1	5	2015	530473	109371	NA	2
0	0	6	2014	530400	109300	NA	2
0	1	5	2015	530375	139896	NA	2
1	0	5	2015	530375	139896	NA	2
0	0	6	2016	530309	304550	NA	1
0	0	7	2015	530248	268901	NA	1
0	0	7	2015	530248	268901	NA	1
1	0	4	2015	530200	138900	Male	2
1	0	4	2015	530200	138900	NA	2
0	1	5	2013	530100	138400	NA	2
1	0	4	2015	529900	135400	NA	2
0	0	4	2015	529900	141700	NA	2
0	1	4	2015	529900	141700	NA	2
1	0	4	2015	529865	135331	Male	2
0	0	7	2015	529830	109302	NA	2
0	0	8	2014	529813	109271	NA	2
0	0	7	2015	529766	109258	NA	2
1	0	10	2013	529669	109194	NA	2
0	0	8	2014	529666	109306	NA	2
0	1	8	2014	529666	109306	NA	2
1	0	10	2013	529499	109058	NA	2
0	0	3	2013	529233	112269	NA	2
0	1	8	2013	529190	108810	NA	2
0	1	9	2013	529176	137265	NA	2
0	0	4	2015	529140	200528	NA	2
0	1	6	2014	529103	108744	NA	2
0	1	10	2013	529038	137132	NA	2
1	0	3	2015	528864	260545	Female	1
0	0	7	2014	528477	108150	NA	2
1	0	9	2014	528447	144096	NA	2
0	0	10	2014	528420	108117	NA	2
0	1	7	2015	528300	140100	NA	2
0	0	4	2015	528285	141800	NA	2
0	1	4	2015	528285	141800	NA	2
0	0	6	2014	528268	108013	NA	2
0	0	6	2014	528080	200118	NA	1
1	0	4	2016	528024	133900	NA	2
0	0	1	2013	528000	122700	NA	2
0	0	1	2013	528000	122700	NA	2
0	0	6	2014	527742	244849	Male	1
0	1	6	2014	527704	107783	NA	2
0	1	10	2016	527635	331229	NA	1
0	1	7	2015	527573	269862	NA	1
0	0	7	2015	527573	269862	NA	1
0	1	10	2016	527511	330963	NA	1
0	1	7	2015	527494	142447	NA	2
0	1	8	2014	527329	107752	NA	2
0	0	6	2014	527202	114451	NA	2
0	0	6	2014	527202	114451	NA	2
0	0	6	2014	527202	114451	NA	2
0	1	12	2014	527056	139390	NA	2
0	1	7	2014	527019	138342	NA	2
0	0	6	2014	527009	138340	NA	2
0	1	9	2014	526979	119051	NA	2
0	1	9	2014	526883	120543	NA	2
0	0	10	2014	526875	317864	NA	1
1	0	4	2014	526857	270006	NA	1
1	0	5	2015	526695	125877	NA	2
0	1	6	2014	526653	234811	NA	1
0	1	5	2015	526624	122084	NA	2
1	0	4	2015	526622	125588	Male	2
1	0	4	2015	526622	125588	Male	2
1	0	4	2015	526600	125500	Male	2
1	0	4	2015	526600	125500	Male	2
1	0	4	2015	526557	124403	NA	2
1	0	4	2016	526547	121729	NA	2
1	0	4	2015	526541	125293	Male	2
0	0	5	2013	526500	122800	NA	2
1	0	5	2013	526489	133509	NA	2
0	1	7	2014	526347	107633	NA	2
1	0	9	2014	526344	259809	Female	1
0	1	9	2014	526344	259810	NA	1
1	0	10	2015	526326	234521	NA	1
0	1	5	2015	526124	129678	NA	2
1	0	5	2015	526124	129678	NA	2
0	1	7	2014	526084	137376	NA	2
0	1	4	2016	525995	107502	NA	2
0	0	7	2014	525839	135628	Male	2
0	1	6	2014	525700	107400	NA	2
0	1	5	2015	525571	107525	NA	2
0	0	7	2015	525500	135200	NA	2
0	1	10	2013	525468	107556	NA	2
0	0	2	2013	525283	270646	NA	1
0	1	10	2013	525187	225842	NA	2
0	0	7	2014	525076	107923	NA	2
0	1	10	2013	525046	225793	NA	1
0	1	7	2016	524524	339739	NA	1
1	0	5	2016	524492	200149	NA	1
0	0	6	2014	524400	107800	NA	2
0	1	6	2014	524255	107783	NA	2
0	1	7	2014	524200	107731	NA	2
0	1	7	2015	524117	319427	NA	1
0	0	4	2016	524000	122717	NA	2
0	1	2	2013	523995	271370	NA	1
0	1	11	2013	523880	107346	NA	2
1	0	12	2014	523525	222556	NA	1
0	1	6	2014	523504	216103	NA	1
0	1	7	2015	523247	106526	NA	2
1	0	10	2015	523148	230284	NA	1
0	1	8	2015	523129	236995	NA	1
0	0	8	2015	523129	236995	NA	1
1	0	10	2016	523054	237253	Male	1
1	0	10	2016	523015	229543	Female	1
0	0	5	2015	522995	122763	NA	2
1	0	12	2014	522933	214941	NA	1
1	0	4	2015	522881	259967	NA	1
1	0	10	2016	522837	200926	Male	1
0	1	8	2015	522804	228224	NA	1
0	0	7	2015	522781	272430	NA	1
0	0	7	2015	522781	272430	NA	1
1	0	10	2015	522751	227927	NA	1
0	1	10	2016	522632	204612	NA	1
0	0	10	2016	522588	106556	NA	1
1	0	1	2015	522530	227117	NA	1
0	1	8	2015	522454	226816	NA	1
1	0	10	2015	522396	226653	NA	1
0	0	7	2016	522192	336936	NA	1
0	1	8	2015	522136	239322	NA	1
0	1	5	2015	522061	225840	NA	1
0	1	7	2015	521988	316611	NA	1
1	0	2	2015	521935	220898	NA	1
1	0	12	2014	521930	220898	NA	1
1	0	4	2014	521872	220682	NA	1
0	0	7	2014	521761	106614	NA	2
0	0	7	2014	521761	106614	NA	2
0	0	7	2014	521761	106614	NA	2
0	1	10	2015	521648	226820	NA	1
0	0	4	2016	521647	321963	Male	1
0	1	7	2015	521639	316183	NA	1
1	0	10	2015	521577	335980	Male	1
1	0	10	2015	521577	335980	Male	1
1	0	4	2016	521524	206510	Male	1
0	1	7	2013	521496	154456	NA	2
1	0	12	2013	521412	222540	NA	1
1	0	5	2014	521410	122506	NA	2
0	0	3	2015	521409	170952	NA	2
0	0	11	2014	521393	392740	NA	1
0	0	6	2014	521306	106555	NA	2
0	1	6	2014	521306	106555	NA	2
0	0	7	2015	521069	259971	NA	1
1	0	4	2015	521001	202104	Female	1
0	0	6	2015	520930	105629	NA	2
0	1	8	2015	520781	223939	NA	1
0	0	6	2014	520779	106428	NA	2
0	1	7	2015	520693	315136	NA	1
0	0	8	2014	520670	106392	NA	2
0	1	7	2014	520647	106370	NA	2
0	0	9	2015	520545	335657	NA	1
1	0	5	2016	520542	205737	NA	1
0	0	6	2016	520521	296991	NA	1
0	0	4	2015	520428	206815	NA	1
0	1	8	2014	520133	106078	NA	2
0	0	7	2014	520022	106030	NA	2
0	0	5	2013	519884	108914	Male	2
0	0	10	2016	519679	270682	NA	1
0	0	2	2015	519678	210065	Male	1
1	0	11	2014	519673	213536	NA	1
1	0	3	2015	519499	260303	Female	1
0	1	8	2015	519466	271836	NA	1
0	1	6	2015	519460	302646	NA	1
0	1	4	2015	519282	260332	NA	1
1	0	10	2016	519229	270751	Male	1
1	0	10	2016	519229	270751	Male	1
0	0	6	2014	519182	105733	NA	2
0	1	8	2015	519162	273869	NA	1
1	0	1	2016	519007	267402	Male	1
1	0	10	2014	518960	267139	NA	1
0	0	8	2015	518931	275006	NA	1
0	0	8	2015	518931	275006	NA	1
0	0	8	2015	518931	275006	NA	1
0	0	8	2015	518931	275006	NA	1
0	1	8	2015	518931	275006	NA	1
0	0	7	2013	518800	133400	NA	2
0	1	7	2013	518720	129684	NA	2
0	1	8	2015	518681	264742	NA	1
1	0	10	2016	518659	264756	Male	1
1	0	10	2016	518659	264756	Male	1
0	0	6	2015	518606	105491	NA	2
0	0	9	2014	518571	105502	NA	2
0	0	8	2015	518479	243932	NA	1
1	0	10	2016	518461	205216	NA	1
1	0	4	2015	518418	110625	Female	2
1	0	10	2016	518415	262381	Male	1
1	0	10	2016	518415	262381	Male	1
0	1	4	2016	518400	131135	NA	2
0	1	4	2016	518298	131137	NA	2
1	0	8	2015	518203	323024	Female	1
0	1	12	2014	518202	105429	NA	2
0	1	9	2014	518136	111641	NA	2
0	1	9	2014	518097	105452	NA	2
0	1	8	2015	518005	281212	NA	1
0	1	8	2015	518005	281212	NA	1
0	0	9	2014	517931	281906	Female	1
0	0	7	2014	517792	105512	NA	2
0	1	5	2015	517600	105500	NA	2
0	0	10	2016	517552	261682	NA	1
0	1	6	2014	517486	105514	NA	2
0	1	8	2015	517410	261425	NA	1
0	1	8	2015	517343	261325	NA	1
0	1	8	2015	517332	284122	NA	1
0	0	8	2015	517324	284213	NA	1
0	0	8	2016	517285	103214	NA	1
0	1	8	2014	517258	105533	NA	2
1	0	3	2016	517251	228925	NA	1
0	0	6	2016	517206	131195	NA	1
0	1	6	2016	517204	130582	NA	1
0	1	5	2016	517172	335668	NA	1
0	1	10	2016	517124	283799	NA	1
0	0	3	2015	517099	322457	NA	1
0	0	4	2014	517079	105543	NA	2
1	0	3	2016	517030	228933	NA	1
0	1	8	2015	516951	258136	NA	1
1	0	10	2016	516899	286177	Male	1
1	0	10	2016	516824	286504	Male	1
0	0	7	2014	516781	103381	NA	2
1	0	2	2014	516755	123723	Female	2
0	0	7	2014	516614	126013	NA	2
1	0	1	2015	516602	123021	NA	2
1	0	2	2014	516601	122978	Female	2
0	1	8	2013	516600	105500	NA	2
0	1	9	2016	516596	125900	NA	2
1	0	4	2015	516592	125909	Female	2
0	0	5	2016	516585	287769	NA	1
0	0	5	2016	516585	287769	NA	1
0	0	5	2016	516585	287769	NA	1
1	0	10	2014	516582	122911	NA	2
0	0	6	2014	516569	122791	NA	2
0	0	6	2014	516569	122791	NA	2
0	0	6	2014	516569	122791	NA	2
1	0	4	2014	516555	271947	NA	1
0	0	5	2015	516526	122505	NA	2
1	0	9	2016	516513	122256	NA	2
0	1	10	2016	516513	127045	NA	2
1	0	10	2016	516513	127045	NA	2
1	0	4	2015	516500	105500	NA	2
1	0	9	2016	516498	127066	NA	2
1	0	9	2016	516498	127066	NA	2
1	0	9	2014	516498	257280	Female	1
1	0	4	2015	516465	121384	Male	2
0	1	8	2015	516458	287936	NA	1
1	0	4	2015	516446	121401	Female	2
0	1	6	2013	516438	121307	NA	2
0	1	8	2015	516435	121010	NA	2
0	0	9	2016	516287	128074	NA	2
0	1	7	2013	516231	125010	NA	2
0	0	4	2014	516000	242100	NA	1
1	0	2	2014	516000	255500	NA	1
0	0	8	2014	515994	122833	NA	2
0	0	4	2014	515988	242187	NA	1
0	1	7	2013	515929	128634	NA	2
0	0	7	2013	515853	119890	NA	2
0	0	7	2014	515847	128738	NA	2
1	0	5	2013	515643	119485	NA	2
0	0	6	2014	515622	131402	NA	2
0	0	7	2013	515611	119390	NA	2
0	0	10	2014	515606	241440	NA	1
1	0	5	2015	515586	119377	NA	2
0	0	6	2013	515552	120519	NA	2
1	0	10	2016	515513	255336	Female	1
1	0	10	2016	515513	255336	Female	1
1	0	10	2016	515513	255336	Female	1
0	0	9	2016	515383	118933	NA	2
1	0	3	2015	515307	311386	Male	1
0	0	3	2015	515284	309258	NA	1
1	0	6	2015	515214	130616	Male	2
0	1	7	2016	515199	130561	NA	2
1	0	6	2015	515132	255157	NA	1
0	0	7	2014	515106	105121	NA	2
0	0	8	2014	515077	105111	NA	2
0	0	4	2016	514980	320737	NA	1
1	0	10	2013	514887	229901	NA	1
1	0	8	2015	514869	117996	NA	2
1	0	10	2015	514766	229937	NA	1
1	0	12	2014	514752	229942	NA	1
1	0	9	2014	514608	113491	NA	2
0	1	7	2015	514540	309728	NA	1
1	0	10	2016	514504	254265	Female	1
0	1	6	2014	514405	117428	NA	2
0	0	8	2014	514394	113509	NA	2
0	1	8	2015	514350	293863	NA	1
0	1	7	2014	514137	104947	NA	2
0	0	9	2013	514054	104960	NA	2
0	1	8	2014	513761	105338	NA	2
0	0	2	2015	513671	241220	NA	1
1	0	1	2014	513668	230095	NA	1
0	1	8	2014	513556	105514	NA	2
0	1	7	2014	513465	116476	NA	2
0	0	2	2014	513442	116079	NA	2
1	0	9	2016	513410	115991	NA	2
0	1	7	2013	513402	116012	NA	2
0	0	7	2013	513400	116200	NA	2
0	0	7	2013	513400	116200	NA	2
0	1	7	2014	513397	116078	NA	2
1	0	4	2016	513386	207175	NA	1
0	1	7	2015	513247	311093	NA	1
0	0	9	2016	513244	298590	NA	1
0	0	7	2013	513229	115549	Male	2
1	0	4	2014	513165	272802	NA	1
0	1	5	2016	513092	105564	NA	2
1	0	2	2015	513028	130001	NA	2
0	1	6	2015	512836	311818	NA	1
0	0	6	2014	512793	172085	NA	2
0	0	10	2015	512778	115226	NA	2
1	0	10	2015	512778	115226	NA	2
1	0	5	2013	512614	113085	Male	2
0	0	6	2013	512600	113100	NA	2
0	0	3	2013	512579	215320	NA	1
0	0	2	2014	512569	203091	NA	1
0	0	4	2015	512528	114938	NA	2
1	0	8	2015	512462	296451	NA	1
0	1	6	2014	512428	105767	NA	2
0	1	10	2014	512416	206519	NA	1
1	0	4	2015	512348	113979	Female	2
1	0	4	2015	512346	113985	Female	2
1	0	11	2016	512336	113948	NA	2
0	1	3	2016	512329	312480	NA	1
0	1	8	2015	512273	230262	NA	1
1	0	2	2015	512234	230268	NA	1
0	1	4	2014	512200	104400	NA	2
0	0	11	2013	512101	105773	NA	2
0	0	9	2015	512050	109484	NA	2
0	1	8	2014	512008	105784	NA	2
0	0	4	2014	511982	240894	NA	1
1	0	4	2016	511976	109008	NA	2
1	0	6	2014	511954	109812	Female	2
0	0	3	2016	511949	157577	NA	2
0	1	8	2015	511931	112021	NA	2
0	0	9	2016	511930	112020	NA	2
1	0	11	2015	511922	112030	Male	2
1	0	9	2016	511899	110947	NA	2
1	0	3	2015	511889	110855	NA	2
0	0	9	2015	511886	110504	NA	2
0	0	4	2014	511886	241065	NA	1
1	0	10	2015	511882	109954	Female	2
1	0	10	2015	511880	111066	Male	2
1	0	10	2016	511873	157579	NA	2
1	0	4	2016	511857	109974	NA	2
1	0	8	2015	511840	110003	NA	2
0	0	7	2013	511816	110027	NA	2
0	1	7	2013	511816	110027	NA	2
0	1	8	2014	511714	105805	NA	2
1	0	3	2016	511637	230148	NA	1
1	0	3	2014	511537	133240	NA	2
0	1	8	2015	511483	293056	NA	1
0	1	8	2013	511413	104172	NA	2
0	1	6	2013	511400	113531	NA	2
1	0	5	2015	511177	109035	Male	2
1	0	10	2016	511176	252474	Male	1
0	1	10	2015	511128	313701	NA	1
1	0	3	2015	511115	147367	NA	2
1	0	3	2015	511115	147367	NA	2
1	0	1	2016	511108	252349	Male	1
1	0	4	2016	511107	320568	Female	1
1	0	10	2016	511101	113582	Male	1
0	0	2	2013	511027	103896	NA	2
0	0	6	2014	511026	105707	NA	2
0	1	5	2014	511017	105719	NA	2
0	0	9	2015	511015	147378	NA	2
0	0	6	2015	511000	105700	NA	2
0	0	6	2015	511000	105700	NA	2
0	1	2	2015	510995	230239	NA	1
1	0	10	2015	510943	108500	NA	2
1	0	9	2013	510876	147399	NA	2
1	0	3	2015	510866	320963	Male	1
0	1	9	2014	510865	251916	NA	1
0	1	9	2014	510865	251916	NA	1
1	0	10	2014	510858	251945	NA	1
0	0	6	2015	510712	314672	NA	1
0	1	7	2013	510696	133070	NA	2
1	0	3	2015	510661	314803	Female	1
1	0	8	2015	510620	315129	Female	1
0	1	4	2015	510610	319501	NA	1
0	1	4	2016	510601	319649	NA	1
0	0	7	2015	510585	321119	NA	1
0	1	10	2015	510549	205995	NA	1
0	0	5	2014	510529	113765	NA	2
0	1	8	2015	510525	320127	NA	1
1	0	1	2016	510430	157795	Female	2
0	0	10	2015	510372	321117	NA	1
0	0	9	2016	510361	321116	NA	1
0	0	4	2015	510358	321118	Male	1
0	0	5	2015	510345	321117	NA	1
0	0	5	2015	510345	321117	NA	1
1	0	3	2015	510337	316259	NA	1
0	1	9	2016	510316	319997	NA	1
1	0	7	2015	510308	128686	NA	2
1	0	7	2015	510308	128686	NA	2
0	0	12	2014	510247	124262	NA	2
0	1	6	2015	510212	317621	NA	1
1	0	4	2015	510188	113794	Male	2
1	0	2	2015	510142	318361	Male	1
1	0	3	2016	510124	318623	Male	1
1	0	11	2016	510119	318357	Male	1
1	0	7	2015	510087	318224	Male	1
1	0	3	2014	509990	128976	NA	2
0	0	10	2015	509985	321111	NA	1
0	1	6	2014	509980	170062	NA	2
1	0	11	2015	509951	326035	Female	1
1	0	5	2013	509900	107500	NA	2
0	0	9	2014	509899	113917	NA	2
0	0	9	2014	509899	113917	NA	2
0	0	9	2014	509899	113917	NA	2
0	0	9	2014	509899	113917	NA	2
0	0	9	2014	509899	113917	NA	2
0	0	9	2014	509899	113917	NA	2
0	0	9	2014	509899	113917	NA	2
0	0	9	2014	509899	113917	NA	2
0	0	9	2014	509899	113917	NA	2
0	0	9	2014	509899	113917	NA	2
0	0	9	2014	509899	113917	NA	2
0	0	9	2014	509899	113917	NA	2
0	0	9	2014	509899	113917	NA	2
0	0	9	2014	509899	113917	NA	2
0	0	9	2014	509899	113917	NA	2
0	0	9	2014	509899	113917	NA	2
0	0	9	2014	509899	113917	NA	2
0	0	9	2014	509899	113917	NA	2
0	0	9	2014	509899	113917	NA	2
0	0	9	2014	509899	113917	NA	2
0	0	9	2014	509899	113917	NA	2
0	0	9	2014	509899	113917	NA	2
0	0	9	2014	509899	113917	NA	2
0	0	9	2014	509899	113917	NA	2
0	0	9	2014	509899	113917	NA	2
0	0	9	2014	509899	113917	NA	2
1	0	9	2014	509899	113917	NA	2
1	0	9	2014	509899	113917	NA	2
1	0	9	2014	509899	113917	NA	2
1	0	9	2014	509899	113917	NA	2
1	0	9	2014	509899	113917	NA	2
1	0	9	2014	509899	113917	NA	2
1	0	9	2014	509899	113917	NA	2
1	0	9	2014	509899	113917	NA	2
1	0	9	2014	509899	113917	NA	2
1	0	9	2014	509899	113917	NA	2
1	0	9	2014	509899	113917	NA	2
1	0	9	2014	509899	113917	NA	2
0	1	6	2015	509885	320999	NA	1
0	0	6	2015	509650	321109	NA	1
0	0	7	2015	509628	321114	Male	1
0	1	4	2015	509626	321109	NA	1
0	1	8	2016	509620	321115	NA	1
0	0	4	2016	509613	320670	Male	1
0	1	8	2015	509610	321043	NA	1
0	1	7	2016	509597	322678	NA	1
0	0	6	2015	509592	322634	NA	1
0	1	12	2014	509565	209546	NA	1
1	0	4	2015	509488	105610	Female	2
1	0	7	2015	509484	325595	Female	1
0	0	7	2016	509481	323511	NA	1
0	1	7	2014	509465	105602	NA	2
1	0	7	2013	509390	107544	NA	2
0	0	5	2015	509379	325205	NA	1
0	1	8	2015	509376	323757	NA	1
1	0	12	2016	509360	323791	Male	1
1	0	4	2014	509295	274302	NA	1
0	0	5	2014	509278	114156	NA	2
1	0	10	2016	509206	329066	Male	1
1	0	10	2016	509206	329066	Male	1
1	0	9	2013	509200	105500	Male	2
1	0	4	2015	509200	105500	Female	2
1	0	11	2015	509193	106992	Male	2
0	0	7	2016	509193	107034	NA	2
0	0	3	2016	509189	311956	NA	1
1	0	10	2015	509188	106206	NA	2
0	1	6	2013	509185	106311	NA	2
0	0	6	2015	509178	106005	NA	2
0	0	4	2015	509175	105993	NA	2
0	1	12	2016	509156	214988	NA	1
0	0	12	2016	509156	214988	NA	1
0	0	12	2016	509156	214988	NA	1
0	0	12	2016	509156	214988	NA	1
0	0	4	2015	509127	105791	NA	2
0	0	7	2013	509100	114200	NA	2
1	0	12	2016	509081	327391	Male	1
1	0	4	2014	509079	126821	Female	2
1	0	2	2014	509075	105615	NA	2
0	1	8	2015	509067	295092	NA	1
1	0	4	2014	509014	126683	NA	2
0	1	8	2014	509004	105476	NA	2
0	1	7	2016	508944	336217	Male	1
1	0	7	2016	508944	336217	Male	1
0	1	7	2013	508895	126523	NA	2
0	1	12	2016	508811	320051	NA	1
0	0	6	2015	508800	105500	NA	2
0	1	10	2015	508800	105500	NA	2
0	1	7	2015	508729	349641	NA	1
0	1	8	2014	508726	114279	NA	2
0	1	10	2015	508570	336330	NA	1
0	1	10	2015	508570	336330	NA	1
1	0	1	2017	508394	206597	NA	1
0	0	3	2016	508336	323861	NA	1
0	1	10	2015	508305	159113	NA	2
0	0	8	2013	508302	105534	NA	2
1	0	4	2015	508258	327483	Female	1
1	0	9	2014	508240	114390	NA	2
0	1	7	2013	508198	114324	NA	2
0	1	10	2015	508148	331796	NA	1
0	1	10	2015	508148	331796	NA	1
0	0	11	2016	508128	319863	NA	1
1	0	12	2014	508021	105587	Male	2
0	0	9	2013	508015	148002	NA	2
0	0	5	2016	508012	105590	NA	2
0	0	9	2016	507831	319244	NA	1
1	0	10	2013	507786	103931	Female	2
1	0	8	2013	507781	147983	NA	2
0	1	7	2016	507778	346744	NA	1
0	1	7	2016	507778	346744	NA	1
1	0	1	2014	507675	230784	NA	1
0	0	6	2014	507660	104368	NA	2
0	0	4	2015	507654	201342	NA	1
0	0	4	2015	507617	105635	NA	2
1	0	8	2015	507563	334377	Female	1
0	1	9	2013	507489	144813	NA	2
1	0	6	2015	507419	247803	NA	1
0	0	8	2016	507418	367918	NA	1
1	0	4	2015	507407	201463	NA	1
1	0	10	2015	507396	105682	NA	2
1	0	10	2015	507396	105682	NA	2
1	0	10	2016	507389	215491	NA	1
1	0	12	2016	507323	317858	Female	1
1	0	4	2016	507285	317552	Female	1
0	0	6	2016	507248	300611	NA	1
0	0	6	2016	507248	300611	NA	1
0	1	8	2015	507245	333610	NA	1
0	0	8	2015	507228	291290	Male	1
1	0	5	2013	507216	113594	NA	2
1	0	2	2013	507113	113499	NA	2
0	0	4	2015	507100	105600	NA	2
1	0	10	2015	506992	240540	NA	1
0	0	3	2016	506951	158067	NA	2
1	0	2	2016	506945	158067	NA	2
1	0	2	2014	506931	105631	NA	2
0	0	12	2016	506913	317189	NA	1
0	1	8	2013	506883	105604	NA	2
0	0	4	2015	506804	105624	NA	2
0	0	5	2015	506778	320872	NA	1
0	1	9	2013	506740	139904	NA	2
1	0	4	2015	506707	105657	NA	2
0	1	9	2016	506692	105687	NA	2
0	1	4	2016	506679	105670	NA	2
1	0	9	2014	506653	115441	NA	2
0	1	8	2014	506639	105709	NA	2
1	0	2	2014	506482	125824	NA	2
1	0	5	2015	506473	316784	Male	1
0	0	3	2016	506453	159718	NA	2
0	0	12	2016	506425	337097	NA	1
1	0	12	2015	506422	316627	Male	1
0	1	7	2013	506370	121319	NA	2
0	0	9	2015	506310	148341	NA	2
0	1	6	2015	506198	103162	NA	2
1	0	10	2016	506192	315428	Male	1
1	0	3	2013	506191	113238	Male	2
0	1	9	2016	506077	315193	NA	1
0	1	9	2016	506077	315193	NA	1
0	1	9	2013	506060	148393	NA	2
0	1	9	2013	506060	148393	NA	2
1	0	2	2014	506046	105715	NA	2
0	1	9	2013	505989	148425	NA	2
1	0	9	2013	505978	152809	NA	2
1	0	9	2013	505978	152809	NA	2
0	0	10	2016	505977	314868	NA	1
1	0	3	2016	505963	157010	NA	2
1	0	3	2016	505963	157013	NA	2
0	0	1	2014	505947	118546	NA	2
0	0	9	2013	505902	170303	NA	2
0	0	9	2015	505813	148459	NA	2
0	0	7	2014	505663	247871	NA	1
0	0	7	2014	505557	103299	NA	2
1	0	11	2015	505504	314365	NA	1
0	1	5	2015	505500	156000	NA	2
0	0	6	2016	505439	162315	NA	2
0	1	6	2014	505368	246948	NA	1
1	0	4	2015	505324	341168	Female	1
1	0	3	2016	505316	155780	NA	2
1	0	1	2016	505316	155781	Male	2
1	0	5	2013	505286	113182	NA	2
0	0	6	2014	505276	105757	NA	2
0	1	3	2015	505275	313921	NA	1
0	1	7	2014	505243	105769	NA	2
0	1	8	2014	505236	105750	NA	2
0	0	7	2015	505220	119491	NA	2
0	0	9	2014	505216	105778	NA	2
0	0	2	2015	505205	349105	Female	1
1	0	10	2013	505201	125716	NA	2
1	0	12	2015	505173	313163	Male	1
0	1	10	2016	505133	217741	NA	1
0	1	10	2016	505133	217741	NA	1
1	0	4	2016	505112	105776	NA	2
1	0	4	2016	505112	105776	NA	2
1	0	12	2016	505107	312962	Male	1
1	0	10	2013	505053	125874	NA	2
0	0	7	2015	505036	341566	NA	1
0	1	10	2014	504994	246787	NA	1
0	0	5	2016	504980	101895	NA	2
1	0	10	2015	504968	322483	Male	1
0	1	9	2013	504941	171545	NA	2
0	0	7	2014	504862	247777	NA	1
0	0	8	2016	504853	349556	NA	1
1	0	1	2016	504845	246725	Male	1
1	0	11	2016	504816	105832	NA	2
1	0	4	2014	504800	105800	NA	2
0	0	8	2015	504733	322997	NA	1
0	0	2	2015	504700	288900	NA	1
0	1	8	2014	504698	105844	NA	2
0	0	7	2014	504681	249058	NA	1
1	0	4	2015	504605	105852	Male	2
1	0	5	2016	504604	105857	NA	2
1	0	5	2016	504604	105857	NA	2
0	0	5	2016	504603	105856	NA	2
1	0	5	2015	504601	105867	NA	2
0	0	8	2013	504597	105859	NA	2
1	0	12	2015	504593	323173	NA	1
1	0	12	2015	504586	323161	Male	1
0	0	6	2016	504580	323103	NA	1
0	0	11	2015	504532	155716	NA	2
0	0	6	2014	504530	105866	NA	2
1	0	4	2015	504506	105865	Male	2
1	0	12	2014	504495	105864	Female	2
1	0	10	2016	504439	343957	Male	2
0	0	4	2015	504406	350270	NA	1
1	0	12	2014	504394	105882	Male	2
0	1	9	2016	504387	312304	NA	1
0	1	6	2013	504365	109003	NA	2
0	0	7	2013	504347	109126	NA	2
0	0	5	2016	504277	154615	NA	2
0	0	7	2013	504251	109317	NA	2
0	0	12	2014	504232	197202	NA	1
1	0	3	2015	504229	284143	Male	1
1	0	3	2015	504204	323831	Male	1
0	1	6	2014	504191	105828	NA	2
0	0	12	2014	504068	205963	NA	1
0	0	12	2014	504068	205963	NA	1
0	1	5	2013	504013	103498	NA	2
1	0	9	2016	503992	304324	Male	1
0	0	7	2016	503974	105785	NA	2
1	0	12	2014	503894	105769	Female	2
1	0	8	2014	503874	113073	NA	2
1	0	8	2014	503874	113073	NA	2
1	0	8	2014	503874	113073	NA	2
1	0	8	2014	503874	113073	NA	2
1	0	8	2014	503874	113073	NA	2
0	1	7	2014	503873	250050	NA	1
0	0	10	2016	503865	154339	NA	2
1	0	3	2016	503844	154307	NA	2
0	0	8	2016	503773	311562	NA	1
1	0	10	2016	503558	206121	NA	1
1	0	12	2015	503526	323602	Male	1
0	1	7	2013	503481	112966	NA	2
0	1	8	2014	503367	105775	NA	2
0	0	7	2013	503321	107192	NA	2
0	1	11	2013	503279	154068	NA	2
1	0	11	2013	503279	154068	NA	2
1	0	11	2013	503279	154068	NA	2
1	0	3	2015	503242	311079	Male	1
0	0	12	2015	503193	323575	Male	1
0	1	12	2016	503155	311314	NA	1
1	0	2	2013	503147	112870	NA	2
0	1	7	2015	503073	153917	NA	2
0	0	10	2015	503042	105876	NA	2
0	0	1	2015	503036	174389	NA	2
0	0	9	2014	502971	105842	NA	2
1	0	5	2015	502960	105916	Male	2
1	0	2	2014	502869	105411	NA	2
1	0	2	2014	502838	106040	NA	2
1	0	5	2015	502837	106106	Female	2
0	1	7	2013	502834	106100	NA	2
0	0	11	2013	502817	106033	NA	2
1	0	3	2013	502786	112106	Female	2
1	0	2	2013	502643	111863	NA	2
0	0	5	2014	502613	116783	NA	2
0	1	7	2014	502600	139374	NA	2
0	1	6	2014	502560	250460	NA	1
0	0	11	2013	502558	106319	NA	2
0	1	8	2014	502506	106372	NA	2
0	0	5	2016	502505	103460	NA	2
0	1	7	2014	502472	106420	NA	2
0	1	6	2014	502457	106431	NA	2
0	1	4	2016	502447	106437	NA	2
0	0	6	2013	502400	111800	NA	2
0	1	7	2014	502400	250456	NA	1
0	1	7	2016	502395	103470	NA	1
0	1	7	2016	502395	103470	NA	1
0	1	6	2015	502391	116511	NA	2
0	1	7	2015	502390	116517	NA	2
0	0	6	2014	502243	250456	NA	1
0	0	7	2014	502225	250463	NA	1
0	0	4	2015	502224	250464	NA	1
0	1	9	2013	502100	197800	NA	2
1	0	4	2015	502051	152884	NA	2
1	0	4	2015	502051	152884	NA	2
0	0	7	2014	502000	250490	NA	1
1	0	2	2013	501990	111595	NA	2
1	0	2	2013	501990	111595	NA	2
0	1	7	2014	501967	246403	NA	1
0	1	8	2013	501920	185659	NA	2
0	0	9	2013	501871	167892	NA	2
1	0	2	2015	501834	167867	NA	2
0	0	7	2015	501782	145932	NA	2
0	1	7	2014	501700	246675	NA	1
0	0	9	2013	501664	169871	NA	2
0	1	6	2014	501640	170064	NA	2
0	0	9	2015	501624	169696	NA	2
0	0	12	2014	501616	106600	Male	2
0	0	12	2014	501616	106662	NA	2
1	0	2	2015	501593	359390	Male	1
0	0	9	2013	501577	170512	NA	2
0	1	3	2016	501571	102902	NA	2
0	1	10	2015	501571	106635	NA	2
0	0	4	2015	501554	187689	NA	2
1	0	11	2013	501547	185990	NA	2
0	1	7	2016	501531	106728	NA	1
0	1	7	2016	501531	106728	NA	1
0	0	6	2015	501510	197958	NA	2
0	1	6	2013	501484	102221	NA	2
0	1	6	2014	501470	247393	NA	1
0	1	6	2014	501470	247393	NA	1
0	1	6	2014	501470	247393	NA	1
0	0	7	2013	501322	106877	NA	2
0	1	7	2014	501249	247924	NA	1
1	0	5	2014	501187	106957	NA	2
0	0	7	2014	501172	106632	NA	2
1	0	4	2014	501169	275796	NA	1
0	1	12	2015	501135	106978	NA	2
0	1	6	2015	501035	114215	NA	2
1	0	4	2015	501034	111152	Female	2
1	0	5	2015	501029	119374	NA	2
0	1	7	2014	501024	259997	NA	1
0	1	7	2014	500907	250094	NA	1
0	0	5	2015	500900	113300	NA	2
0	1	7	2013	500868	113102	NA	2
1	0	12	2015	500820	112889	NA	2
0	0	5	2016	500802	307460	NA	1
0	0	6	2016	500797	279299	NA	1
0	1	8	2014	500781	250315	NA	2
0	1	7	2016	500690	101975	NA	1
0	1	6	2014	500681	250641	NA	1
1	0	6	2014	500610	108496	NA	2
0	0	4	2014	500610	227230	Male	1
0	1	6	2015	500600	107000	NA	2
1	0	10	2016	500562	324486	Female	1
1	0	3	2013	500541	111085	Male	2
1	0	9	2015	500467	309576	Female	1
0	1	8	2014	500452	101948	NA	2
0	1	8	2014	500452	101948	NA	2
0	1	8	2014	500452	101948	NA	2
0	1	8	2014	500451	250198	NA	1
1	0	12	2014	500437	110978	NA	2
1	0	12	2014	500437	110978	NA	2
1	0	12	2014	500437	110978	NA	2
0	1	7	2013	500304	101897	NA	2
0	0	7	2013	500301	198452	NA	2
1	0	3	2014	500270	122703	Female	2
0	0	12	2014	500230	141515	NA	2
1	0	5	2016	500200	107200	NA	2
0	1	6	2014	500174	107235	NA	2
0	1	6	2014	500150	101860	NA	2
0	0	7	2013	500150	103895	NA	2
0	1	8	2013	500141	107262	NA	2
0	0	1	2015	500092	142855	Male	2
0	1	9	2013	500085	101840	NA	2
0	1	8	2015	500058	324772	NA	1
0	0	4	2013	500008	107341	Male	2
0	0	9	2016	499995	107339	NA	2
0	1	8	2015	499932	308543	NA	1
1	0	8	2015	499932	308543	Male	1
0	0	8	2015	499849	140346	NA	2
0	1	8	2014	499833	101737	NA	2
1	0	2	2015	499756	364827	Male	1
0	1	8	2014	499718	224018	NA	1
0	1	3	2013	499700	110200	NA	2
0	0	5	2016	499685	101664	NA	2
0	1	8	2014	499680	250167	NA	1
0	1	7	2014	499669	101663	NA	2
0	0	8	2016	499658	324872	NA	1
1	0	2	2015	499643	365048	Male	1
1	0	2	2015	499643	365048	Male	1
0	0	12	2014	499560	186470	NA	2
0	1	9	2013	499497	101636	NA	2
0	1	7	2013	499370	109952	NA	2
0	1	8	2015	499352	274071	NA	1
0	1	7	2013	499321	109887	NA	2
0	1	8	2015	499041	309757	NA	1
0	0	8	2014	499036	251419	NA	1
0	0	9	2015	499024	150949	NA	2
0	0	4	2016	499018	322836	NA	1
0	0	4	2016	499018	322836	NA	1
0	1	7	2013	499011	109593	NA	2
0	0	3	2015	499003	255473	Male	1
1	0	12	2016	498971	107388	NA	2
0	1	4	2016	498968	107402	NA	2
1	0	12	2014	498938	141176	Female	2
1	0	9	2015	498932	336725	Female	1
0	1	8	2014	498914	251461	NA	2
1	0	3	2013	498900	109500	Male	2
1	0	10	2016	498890	328309	Female	1
0	0	1	2016	498839	122762	NA	2
1	0	9	2014	498798	109429	NA	2
1	0	9	2014	498798	109429	NA	2
1	0	9	2014	498798	109429	NA	2
1	0	9	2014	498798	109429	NA	2
1	0	9	2014	498798	109429	NA	2
0	1	6	2013	498789	107359	NA	2
1	0	4	2014	498787	122723	NA	2
1	0	4	2014	498787	122723	NA	2
0	1	8	2014	498781	251461	NA	1
0	1	7	2014	498729	251451	NA	1
0	1	8	2013	498725	241660	NA	1
0	0	7	2014	498661	251446	NA	2
0	0	7	2014	498661	251446	NA	2
0	0	6	2014	498615	107332	NA	2
1	0	5	2013	498604	109294	Male	2
0	1	8	2013	498423	241477	NA	1
1	0	2	2016	498391	322523	Female	1
1	0	4	2016	498291	187679	Male	2
0	1	6	2014	498138	107165	NA	2
0	0	11	2014	498112	146046	NA	2
0	1	7	2016	497968	122360	NA	2
0	1	9	2016	497966	107097	NA	2
0	0	8	2014	497914	150043	NA	2
1	0	10	2013	497894	160111	NA	2
0	1	7	2013	497836	178928	NA	2
0	1	6	2016	497737	106981	NA	1
0	0	6	2014	497696	251398	NA	1
1	0	4	2014	497690	121938	Female	2
1	0	4	2014	497690	121938	Female	2
1	0	7	2014	497688	264297	Male	1
0	0	9	2013	497677	122014	NA	2
0	0	5	2014	497675	122117	NA	2
0	0	5	2014	497668	122054	NA	2
1	0	8	2016	497623	322268	Female	1
0	1	8	2014	497612	264227	NA	1
0	0	9	2013	497602	145177	NA	2
0	1	7	2013	497600	108800	NA	2
1	0	2	2014	497598	121741	NA	2
0	1	7	2013	497571	121296	NA	2
0	1	6	2014	497503	101248	NA	2
0	1	3	2016	497496	322203	NA	1
1	0	3	2016	497496	322203	Male	1
0	1	8	2013	497489	101240	NA	2
0	1	2	2014	497443	106856	NA	2
0	0	9	2014	497434	106860	NA	2
0	1	5	2016	497397	101214	NA	2
0	0	4	2015	497395	101211	NA	2
0	1	7	2016	497394	101211	NA	1
0	1	7	2016	497394	101211	NA	1
0	1	8	2013	497336	208854	NA	1
1	0	4	2013	497300	106800	NA	2
0	0	4	2016	497201	101207	NA	2
0	1	3	2016	497199	101209	NA	2
0	0	9	2014	497117	251646	NA	1
0	1	9	2014	497117	251646	NA	1
0	0	5	2014	497103	101220	NA	2
0	1	7	2013	497090	108515	NA	2
0	1	7	2013	497090	108515	NA	2
1	0	3	2013	497071	198325	NA	2
0	1	8	2014	497064	251677	NA	1
0	1	8	2014	497064	251677	NA	1
0	1	2	2016	497057	148911	NA	2
1	0	4	2015	497045	106833	Female	2
1	0	1	2014	497041	106808	Male	2
0	0	12	2014	497030	188418	NA	2
0	0	9	2015	496983	106827	NA	2
0	1	7	2014	496965	248083	NA	1
0	0	9	2013	496926	143733	NA	2
0	1	6	2013	496891	148832	NA	2
1	0	9	2014	496881	251761	Female	1
1	0	1	2016	496875	239374	Male	1
0	0	6	2016	496813	319287	Male	1
1	0	9	2013	496778	121578	NA	2
0	0	6	2014	496736	251796	NA	1
0	0	9	2013	496722	146037	NA	2
1	0	11	2013	496721	237064	NA	1
0	0	4	2016	496709	101261	NA	2
0	1	7	2013	496647	202612	NA	2
0	0	4	2015	496609	251885	NA	1
1	0	4	2015	496609	251885	Female	1
0	1	5	2015	496541	202367	NA	2
0	0	4	2015	496520	202365	NA	2
1	0	10	2015	496477	323389	Male	1
0	1	6	2013	496475	101246	NA	2
0	1	5	2013	496473	101242	NA	2
0	0	9	2015	496407	394148	NA	1
1	0	9	2015	496407	394148	Female	1
0	0	7	2013	496295	100930	NA	2
0	0	7	2015	496196	323555	Male	1
1	0	8	2015	496194	285735	Male	1
0	0	4	2015	496169	252167	NA	1
1	0	4	2015	496120	208581	NA	1
1	0	4	2015	496120	208581	NA	1
1	0	2	2015	496100	106919	NA	2
0	1	8	2015	496091	270132	NA	1
0	1	8	2015	496091	270132	NA	1
0	0	12	2015	496086	106918	NA	2
0	1	1	2015	495979	201755	NA	2
1	0	12	2015	495922	335270	Female	1
1	0	3	2016	495916	323722	Male	1
0	0	7	2015	495904	146838	NA	2
0	1	9	2013	495899	196969	NA	2
0	1	9	2014	495872	238119	NA	1
0	1	8	2015	495782	333870	NA	1
0	1	9	2013	495711	197131	NA	2
1	0	2	2013	495695	107220	NA	2
0	0	4	2016	495685	101073	Male	2
1	0	12	2016	495630	292522	Male	1
0	0	9	2013	495607	179296	NA	2
0	0	10	2013	495574	223645	Male	1
0	0	7	2014	495563	256996	NA	1
0	1	11	2016	495547	323778	NA	1
0	1	8	2015	495528	313033	NA	1
0	1	8	2014	495492	256900	NA	1
0	0	7	2014	495469	264150	NA	1
0	0	12	2013	495411	107216	NA	2
0	0	7	2014	495370	269497	NA	1
0	0	3	2015	495363	335629	NA	1
1	0	8	2015	495320	334060	Female	1
0	0	3	2015	495300	335500	Female	1
1	0	10	2014	495280	209815	NA	1
1	0	3	2015	495244	121712	NA	2
0	1	9	2013	495229	129582	NA	2
0	0	6	2014	495213	257949	NA	1
0	1	9	2014	495199	263831	NA	1
1	0	10	2015	495166	210172	NA	1
1	0	3	2016	495157	308008	Male	1
0	1	8	2014	495111	100264	NA	2
0	1	6	2014	495101	100067	NA	2
0	0	7	2016	495093	107092	NA	1
0	0	7	2013	495000	107100	NA	2
0	1	8	2013	495000	107100	NA	2
0	1	4	2015	494981	106905	NA	2
0	1	6	2014	494973	106879	NA	2
0	1	4	2015	494973	106885	NA	2
0	1	9	2014	494968	106890	NA	2
1	0	10	2014	494936	107126	Female	2
1	0	4	2016	494905	190138	NA	2
0	0	6	2015	494900	106800	NA	2
0	1	4	2013	494900	107124	NA	2
0	1	7	2013	494847	106495	NA	2
1	0	10	2015	494842	323824	Male	1
0	0	7	2014	494833	252424	NA	1
0	1	8	2014	494794	256837	NA	1
0	1	9	2013	494763	146965	NA	2
0	1	4	2015	494713	252408	NA	1
1	0	4	2015	494713	252408	Male	1
1	0	6	2014	494651	252419	NA	1
0	0	6	2013	494617	99996	NA	2
0	0	2	2015	494581	229268	NA	1
0	0	6	2014	494581	252418	NA	2
0	0	6	2014	494581	252418	NA	2
[truncated: 5,926 more rows]
